# Supplementary material for: MAN5, a Glycosyl Hydrolase Superfamily Protein, Is a Key Factor Involved in Cyanide-Promoted Seed Germination in Arabidopsis thaliana
Source: Genes (Basel). 2023 Jun 27;14(7):1361. doi: 10.3390/genes14071361 (PMC10379673; doi:10.3390/genes14071361)
Supplement: Supplementary file 1 [file genes-14-01361-s001.zip]

Archive with 1 entries (1 files):
- genes-2416783-supplementary.pdf
